# Supplementary material for: Emerging computational and machine learning methodologies for proton-conducting oxides: materials discovery and fundamental understanding
Source: Sci Technol Adv Mater. 2024 Oct 29;25(1):2416383. doi: 10.1080/14686996.2024.2416383 (PMC11575695; doi:10.1080/14686996.2024.2416383)
Supplement: Supplemental Material [file TSTA_A_2416383_SM1980.xlsx]

## Sheet: Table 1
Chemical composition	host	dopant	Dopant content (/f.u.)	Sintering temperature (ºC)	ΔH_hyd (kJ/mol)	ΔS_hyd(J/mol K)	Reference
BaZr0.4Sc0.6O3	BaZrO3	Sc3+	0.6	1600	−121±2	−117±2	20H_AdvEnergyMater
BaZr0.8Sc0.2O3	BaZrO3	Sc3+	0.2	1600	−104±1	−96±1	20H_AdvEnergyMater
BaZr0.8Y0.2O3	BaZrO3	Y3+	0.2	1200	-22±1	−39 ± 1	08Y_ChemMater
BaZr0.7Y0.3O3	BaZrO3	Y3+	0.3	1200	-26±1	−44 ± 1	08Y_ChemMater
BaZr0.6Y0.4O3	BaZrO3	Y3+	0.4	1200	-26±1	−41± 1	08Y_ChemMater
BaZr0.9Sc0.1O3	BaZrO3	Sc3+	0.1	1700	-119.4	-124.9	01K_SSI
BaZr0.9Y0.1O3	BaZrO3	Y3+	0.1	1700	-79.5	-88.9	01K_SSI
BaZr0.9Gd0.1O3	BaZrO3	Gd3+	0.1	1650	-66.1	-85.9	01K_SSI
BaZr0.9In0.1O3	BaZrO3	In3+	0.1	1700	-66.6	-90.2	01K_SSI
BaZr0.98Y0.02O3	BaZrO3	Y3+	0.1	1700	-80.9	-94.4	01K_SSI
BaZr0.95Y0.05O3	BaZrO3	Y3+	0.05	1700	-79.5	-93.5	01K_SSI
BaZr0.85Y0.15O3	BaZrO3	Y3+	0.15	1700	-83.4	-92.1	01K_SSI
BaZr0.8Y0.2O3	BaZrO3	Y3+	0.2	1700	-93.3	-103.2	01K_SSI
BaZr0.9Y0.1YO3	BaZrO3	Y3+	0.1	1715	-74.3	-86.8	00S_SSI
BaZr0.9Y0.1O3	BaZrO3	Y3+	0.1	>1700	-75.73	-86.24	99K_SSI
BaZr0.9Y0.1O3	BaZrO3	Y3+	0.1	1700	-83.3	-91.2	09R_SSI
(Ba0.97Y0.03)(Ce0.84Y0.16)O3	BaCeO3	Y3+	0.19	NA	-172	-158	96K_SSI
BaCe0.98Y0.02O3	BaCeO3	Y3+	0.02	NA	-126.6	-126.6	99K_SSI
BaCe0.9Y0.1O3	BaCeO3	Y3+	0.1	NA	-162.2	-166.7	99K_SSI
BaCe0.9Y0.1O3	BaCeO3	Y3+	0.1	1700	-123	-113	09R_SSI
BaCe0.9Y0.1O3	BaCeO3	Y3+	0.1	1400	-122	-119	09O_SSI
BaCe0.9Yb0.1O3	BaCeO3	Yb3+	0.1	1400	-127	-126	09O_SSI
BaSn0.5Y0.5O3	BaSnO3	Y3+	0.5	NA	-89.1	-73.7	99K_SSI
BaSn0.875Sc0.125O3	BaSnO3	Sc3+	0.125	1600	-86.36	-120.93	11W_IJHE
BaSn0.875In0.125O3	BaSnO3	In3+	0.125	1600	-69.46	-121.04	11W_IJHE
BaSn0.95Y0.05O3	BaSnO3	Y3+	0.05	1600	-46	-50	12W_SSI
BaSn0.875Y0.125O3	BaSnO3	Y3+	0.125	1600	-59.01	-97.17	11W_IJHE
BaSn0.75Y0.25O3	BaSnO3	Y3+	0.25	1600	-66	-72	12W_SSI
BaSn0.625Y0.375O3	BaSnO3	Y3+	0.375	1600	-84	-83	12W_SSI
BaSn0.5Y0.5O3	BaSnO3	Y3+	0.5	1600	-68	-73	12W_SSI
BaSn0.875Gd0.125O3	BaSnO3	Gd3+	0.125	1600	-46.11	-79.33	11W_IJHE
BaCa0.39Nb0.61O3	BaCa1/3Nb2/3O3	Ca2+	0.057	NA	-68.7	-108.1	99K_SSI
BaZr0.7Ce0.2Y0.1O3	Ba(Zr,Ce)O3	Y3+	0.1	1700	-93	-96	09R_SSI
BaCe0.6Zr0.3Y0.1O3	Ba(Zr,Ce)O3	Y3+	0.1	1700	-106	-104	09R_SSI
SrTi0.98Sc0.02O3	SrTiO3	Sc3+	0.02	1590	-22.9	-99.5	01K_SSI
BaTi0.3Sc0.7O3	BaTiO3	Sc3+	0.7	1550	-56	-93	15B_InorgChem
BaTi0.4Sc0.6O3	BaTiO3	Sc3+	0.6	1550	-53	-102	15B_InorgChem
BaTi0.5Sc0.5O3	BaTiO3	Sc3+	0.5	1550	-55	-120	15B_InorgChem
BaTi0.8Sc0.2O3	BaTiO3	Sc3+	0.2	1400	-93	-143	15B_InorgChem
BaTi0.3In0.7O3	BaTiO3	In3+	0.7	1400	-68	-125	15B_InorgChem
BaTi0.5In0.5O3	BaTiO3	In3+	0.5	1400	-57	-132	15B_InorgChem
BaFe0.8Y0.2O3	BaFeO3	Fe3+, Y3+	-	1300	-71 ± 2	-142 ± 3	18Z_AdvFunctMater
BaCo0.8Y0.2O3	BaCoO3	Co3+, Y3+	-	1250	-50 ± 3	-133 ± 4	18Z_AdvFunctMater
Ba0.5Sr0.5FeO3	(Ba,Sr)FeO3	Fe3+	-	1200	-61 ± 3	-150 ± 6	18Z_AdvFunctMater
Ba0.5Sr0.5Fe0.8Zn0.2O3	(Ba,Sr)FeO3	Fe3+,Zn2+	-	1200	-76 ± 4	-137 ± 5	18Z_AdvFunctMater
BaCo0.4Fe0.4Zr0.1Y0.1O3	Ba(Co,Fe,Zr)O3	Co3+, Fe3+, Y3+	-	1200	-62 ± 2	-149 ± 2	18Z_AdvFunctMater
BaCo0.4Fe0.4Zr0.2O3	Ba(Co,Fe,Zr)O3	Co3+, Fe3+	-	1200	-56 ± 7	-137 ± 12	18Z_AdvFunctMater
Ba0.5Sr0.5Co0.8Fe0.2O3	(Ba,Sr)(Co,Fe)O3	Co3+, Fe3+	-	1200	-50 ± 4	-151 ± 6	18Z_AdvFunctMater
SrFe0.8Zn0.2O3	SrFeO3	Zn2+	0.2	1200	-30 ± 3	-112 ± 4	18Z_AdvFunctMater
Ba0.95La0.05FeO3	(La,Ba)FeO3	Fe3+	-	1200	-62 ± 3	-144 ± 5	18Z_AdvFunctMater
Sr0.75La0.25FeO3	(La,Sr)FeO3	Fe3+	-	1200	-37 ± 2	-143 ± 4	18Z_AdvFunctMater
Sr0.85La0.15FeO3	(La,Sr)FeO3	Fe3+	-	1250	-39 ± 3	-151 ± 5	18Z_AdvFunctMater
Ba0.85La0.15FeO3	(La,Ba)FeO3	Fe3+	-	1200	-60 ± 2	-160 ± 2	18Z_AdvFunctMater
Ba0.75La0.25FeO3	(La,Ba)FeO3	Fe3+	-	1200	-44 ± 4	-143 ± 7	18Z_AdvFunctMater
Ba0.95La0.05Fe0.95Zn0.05O3	(La,Ba)FeO3	Fe3+, Zn2+	-	1200	-47 ± 5	-106 ± 8	18Z_AdvFunctMater
Ba0.95La0.05Fe0.9Zn0.1O3	(La,Ba)FeO3	Fe3+, Zn2+	-	1200	-53 ± 6	-109 ± 10	18Z_AdvFunctMater
Ba0.95La0.05Fe0.8Zn0.2O3	(La,Ba)FeO3	Fe3+, Zn2+	-	1200	-86 ± 5	-143 ± 6	18Z_AdvFunctMater
Ba0.75La0.25Fe0.8Zn0.2O3	(La,Ba)FeO3	Fe3+, Zn2+	-	1200	-61 ± 4	-150 ± 6	18Z_AdvFunctMater
La0.9Sr0.1AlO3	LaAlO3	Sr2+	0.1	1700	-66± 24	-91± 21	14O_ElectrochimActa
La0.9Sr0.1ScO3	LaScO3	Sr2+	0.1	1700	-105± 9	-116± 9	14O_ElectrochimActa
La0.9Sr0.1ScO3	LaScO3	Sr2+	0.1	1750	-97± 5	-112± 5	17F_SSI
La0.9Sr0.1YO3	LaYO3	Sr2+	0.1	1700	-96± 9	-70± 6	14O_ElectrochimActa
La0.9Sr0.1InO3	LaInO3	Sr2+	0.1	1500	-96± 3	-120± 6	14O_ElectrochimActa
La0.9Ba0.1YbO3	LaYbO3	Ba2+	0.1	1700	-141	-111	13O_ElectrochimActa
La0.9Sr0.1YbO3	LaYbO3	Sr2+	0.1	1700	-164± 26	-135± 21	14O_ElectrochimActa
La0.9Sr0.1Yb0.8In0.2O3	La(Yb,In)O3	Sr2+	0.1	1500 or 1700	-125.5± 0.4	-117.2± 0.4	14O_SSI
La0.9Sr0.1Yb0.5In0.5O3	La(Yb,In)O3	Sr2+	0.1	1500 or 1700	-106.9± 1.0	-116.5± 1.1	14O_SSI
La0.9Sr0.1Yb0.2In0.8O3	La(Yb,In)O3	Sr2+	0.1	1500 or 1700	-117.3± 0.8	-136.1± 1.3	14O_SSI
La0.9Sr0.1Yb0.8Y0.2O3	La(Yb,Y)O3	Sr2+	0.1	1500 or 1700	-131± 5.9	-100.2± 6.9	14O_SSI
La0.9Sr0.1Yb0.5Y0.5O3	La(Yb,Y)O3	Sr2+	0.1	1500 or 1700	-93.6± 17.4	-65.5± 20.1	14O_SSI
La0.9Sr0.1Yb0.2Y0.8O3	La(Yb,Y)O3	Sr2+	0.1	1500 or 1700	-141.7± 10.0	-102.3± 11.6	14O_SSI
